# Supplementary material for: Investigating the Role of Hub Calcification Proteins in Atherosclerosis via Integrated Transcriptomics and Network-Based Approach
Source: Biology (Basel). 2024 Oct 25;13(11):867. doi: 10.3390/biology13110867 (PMC11592380; doi:10.3390/biology13110867)
Supplement: Supplementary file 1 [file biology-13-00867-s001.zip]

Archive with 1 entries (1 files):
- biology-3263223-supplementary.pdf
